# Supplementary material for: Liquid Metal Particles–Graphene Core–Shell Structure Enabled Hydrogel-Based Triboelectric Nanogenerators
Source: Gels. 2026 Jan 19;12(1):86. doi: 10.3390/gels12010086 (PMC12841208; doi:10.3390/gels12010086)
Supplement: Supplementary file 1 [file gels-12-00086-s001.zip]

Archive with 1 entries (1 files):
- gels-4059387-supplementary.mp4
